# Supplementary material for: Delineation of colorectal cancer ligand-receptor interactions and their roles in the tumor microenvironment and prognosis
Source: J Transl Med. 2021 Dec 7;19:497. doi: 10.1186/s12967-021-03162-0 (PMC8650275; doi:10.1186/s12967-021-03162-0)
Supplement: Supplementary file 1 — Additional file 1. DEGs between EPI cells far from the interaction center and EPI cells from the interaction center. [file 12967_2021_3162_MOESM1_ESM.xlsx]

## Sheet: Far-EPI vs Center-EPI
DEGs between EPI cells far from the interaction center and EPI cells from the interaction center
genenames	logFC	logCPM	PValue	FDR
GPRC5A	-1.11338	11.8356	0	0
ATP1B1	-1.07748	11.8413	0	0
KLF6	-1.06858	12.0098	0	0
TM4SF1	-1.06502	11.9355	0	0
MCL1	-1.06314	11.7897	0	0
RHOB	-1.03185	11.8721	0	0
CXCL8	-1.00645	11.7797	0	0
CEACAM5	-1.00411	12.0427	0	0
NEAT1	-0.960898	12.3416	0	0
CEACAM6	-0.905287	11.8516	0	0
CXCL1	-0.904477	11.8323	0	0
AREG	-0.872035	12.1291	0	0
GDF15	-0.855027	11.956	0	0
EZR	-0.852301	11.8559	0	0
IER3	-0.850104	12.0074	0	0
ZFP36	-0.838816	11.8385	0	0
NFKBIA	-0.832975	11.8431	0	0
HSP90B1	-0.801688	11.9395	0	0
CLDN7	-0.797599	11.9227	0	0
SFN	-0.79244	11.8785	0	0
TIMP1	-0.790357	11.8437	0	0
YWHAZ	-0.768536	11.9758	0	0
CLDN4	-0.758874	12.3256	0	0
PHLDA2	-0.758122	12.1141	0	0
SPINT2	-0.743349	12.0567	0	0
HLA-C	-0.69735	12.1161	0	0
CD63	-0.677329	12.0804	0	0
HLA-B	-0.64852	12.1625	0	0
CLDN3	-0.645536	12.2895	0	0
EPCAM	-0.57973	12.298	2.20353278045196e-321	3.20994450103058e-320
MYDGF	-0.820606	11.7856	5.04144585016408e-320	7.10678846947424e-319
HLA-A	-0.593498	12.2485	1.4633236298526e-319	1.99835225839055e-318
CALR	-0.763508	11.8784	2.12026295650188e-318	2.80774196291753e-317
CXCL3	-0.748813	11.9301	9.83213870762644e-310	0
P4HB	-0.741368	11.8946	1.56409e-307	1.95288e-306
AGPAT2	-0.803514	11.7913	3.84564e-307	4.66818e-306
PIGR	-0.768018	11.824	5.7825e-293	6.8296e-292
TMBIM6	-0.717523	11.8983	2.613e-291	3.00496e-290
CD9	-0.629901	12.0666	2.84866e-283	3.19196e-282
PDIA6	-0.77535	11.7801	4.82848e-280	5.27511e-279
MTDH	-0.761318	11.8158	3.63787e-278	3.87744e-277
TMEM59	-0.732432	11.8371	5.99417e-277	6.23679e-276
LMNA	-0.701453	11.8848	4.14494e-274	4.21242e-273
AGR2	-0.564506	12.1776	5.64732e-271	5.60882e-270
KRT19	-0.522311	12.3019	2.52729e-270	2.45428e-269
S100A16	-0.701782	11.8522	2.89384e-269	2.69065e-268
PPP1R15A	-0.743653	11.812	2.88813e-264	2.57574e-263
BTG1	-0.743284	11.793	1.06504e-259	9.30843e-259
OCIAD2	-0.670508	11.8966	8.45352e-257	7.24351e-256
BSG	-0.640773	11.9418	1.48158e-245	1.24509e-244
PERP	-0.57663	12.083	2.50837e-241	2.06822e-240
CCNI	-0.667074	11.8482	4.62608e-237	3.7437e-236
RAC1	-0.53167	12.1654	6.13091e-236	4.7843e-235
DNAJB1	-0.701298	11.7971	5.23304e-232	4.012e-231
ZFP36L2	-0.686783	11.8392	6.08971e-232	4.58828e-231
TSPAN8	-0.503195	12.2183	2.43e-225	1.79985e-224
ATP6V0E1	-0.685333	11.784	8.28273e-225	6.03259e-224
MARCKSL1	-0.593919	11.9624	6.5742e-221	4.70971e-220
PPIB	-0.620487	11.8922	1.8327e-215	1.27125e-214
LCN2	-0.608777	11.9107	4.52259e-214	3.08808e-213
TPM4	-0.637898	11.8376	9.99281e-214	6.71825e-213
S100A14	-0.604255	11.8978	3.94027e-213	2.60894e-212
ZNF706	-0.647734	11.8204	4.03598e-211	2.63242e-210
ARPC2	-0.589588	11.9211	7.76919e-209	4.99285e-208
PKM	-0.556323	11.9806	5.1864e-203	3.19219e-202
DDX5	-0.628933	11.8352	5.94889e-203	3.61065e-202
CIB1	-0.629034	11.8079	2.05669e-201	1.2312e-200
PLP2	-0.612489	11.8457	2.80477e-199	1.65633e-198
CHMP4B	-0.635942	11.7931	4.0374e-195	2.32151e-194
ERGIC3	-0.612644	11.8344	1.03969e-191	5.82491e-191
FOS	-0.596582	11.8812	2.99226e-188	1.63452e-187
HMGA1	-0.551497	11.9393	3.09455e-186	1.6293e-185
JTB	-0.602025	11.8302	1.3255e-185	6.81463e-185
HN1	-0.568478	11.8881	6.3799e-184	3.24188e-183
PGK1	-0.55803	11.9027	4.86291e-183	2.44263e-182
NDUFB9	-0.553206	11.9332	1.24911e-180	6.13326e-180
SEC61B	-0.556207	11.9003	3.12994e-179	1.51976e-178
KDELR2	-0.582567	11.827	1.30902e-176	6.28616e-176
GNAS	-0.594028	11.8114	2.64989e-175	1.24517e-174
SERP1	-0.553114	11.8946	6.77905e-174	3.11836e-173
VDAC2	-0.547093	11.9073	6.99599e-173	3.18463e-172
CYSTM1	-0.546265	11.8565	3.85309e-167	1.70081e-166
EIF4G2	-0.57004	11.8028	3.51182e-161	1.50457e-160
SET	-0.563291	11.8325	7.28924e-161	3.09262e-160
ATF4	-0.566333	11.8096	1.76777e-157	7.35727e-157
ATP6V1G1	-0.546184	11.833	2.60534e-157	1.07409e-156
YWHAB	-0.520304	11.9016	1.41378e-154	5.66808e-154
YWHAE	-0.536674	11.8315	2.7844e-151	1.0962e-150
TSC22D1	-0.570058	11.7785	5.90451e-151	2.28342e-150
SQSTM1	-0.515051	11.9058	1.71511e-150	6.5746e-150
PCBP2	-0.539511	11.7996	1.70949e-141	6.38503e-141
EIF1AX	-0.526858	11.8288	2.40047e-141	8.88988e-141
HNRNPK	-0.510734	11.8477	5.45357e-140	2.0027e-139
IER2	-0.522213	11.8321	2.38377e-132	8.26751e-132
MGST3	-0.507907	11.784	1.50235e-125	4.79217e-125
PDLIM1	-0.509843	11.7813	4.8605e-125	1.53916e-124
MGST1	-0.504169	11.8052	2.18216e-124	6.86045e-124
SERBP1	-0.504759	11.8053	3.30413e-124	1.03136e-123
CUTA	-0.507697	11.7845	2.64981e-122	7.87732e-122
RBM39	-0.514802	11.7863	3.45313e-120	1.01276e-119
