# Supplementary material for: Delineation of colorectal cancer ligand-receptor interactions and their roles in the tumor microenvironment and prognosis
Source: J Transl Med. 2021 Dec 7;19:497. doi: 10.1186/s12967-021-03162-0 (PMC8650275; doi:10.1186/s12967-021-03162-0)
Supplement: Supplementary file 2 — Additional file 2. Subtype1-Marker ligand-receptor pairs. [file 12967_2021_3162_MOESM2_ESM.xlsx]

## Sheet: Sheet1
Subtype1-Marker ligand-receptor pairs
Pairname	logFC	logCPM	PValue	FDR
RSPO3:LGR5	0.24371	9.55116	2.06851e-25	1.66722e-22
CEL:CXCR4	0.242238	10.102	1.59971e-33	2.57874e-30
TAC1:TACR3	0.202627	8.2326	2.18769e-08	1.21606e-06
TAC1:TACR2	0.186442	8.76575	4.89869e-10	3.94835e-08
TAC1:TACR1	0.186353	8.32073	1.11151e-07	5.11929e-06
THBS2:ITGA4	0.183405	9.5882	5.63489e-16	1.51391e-13
VIP:VIPR1	0.161863	9.288	1.76652e-10	1.67507e-08
FN1:SDC2	0.159688	10.149	2.35241e-16	7.58418e-14
COL8A1:ITGA1	0.157474	9.00985	5.91909e-09	3.81663e-07
THBS2:ITGA6	0.157405	10.5977	3.99264e-19	2.14538e-16
THBS2:ITGB1	0.155669	9.9958	2.04256e-14	4.11576e-12
CTHRC1:FZD6	0.155541	10.3798	5.05818e-17	2.03845e-14
THBS2:NOTCH3	0.154308	9.92791	7.85758e-14	1.26664e-11
GZMB:CHRM3	0.150171	9.60391	9.04787e-11	9.11572e-09
RSPO2:LGR5	0.148656	8.76963	1.19731e-06	3.50921e-05
VIP:VIPR2	0.148403	8.8421	3.15212e-07	1.27031e-05
SLIT2:ROBO2	0.147951	8.62585	7.76198e-07	2.55353e-05
CTHRC1:FZD3	0.146539	9.98844	9.78292e-13	1.43364e-10
VIP:SCTR	0.145932	8.41742	1.35871e-05	0.000263885
THBS2:CD47	0.145389	10.205	5.10025e-14	9.13511e-12
VIP:ADCYAP1R1	0.145118	8.43895	1.24637e-05	0.000245017
VCAN:ITGA4	0.14057	9.59791	4.7026e-10	3.94835e-08
CTHRC1:FZD5	0.139911	10.377	1.64762e-15	3.79423e-13
FN1:TNFRSF11B	0.136757	9.75936	3.58393e-10	3.20961e-08
FN1:ITGA4	0.136139	9.58138	2.11685e-09	1.48364e-07
TNFSF4:TRAF2	0.130804	9.25036	1.69163e-08	9.73898e-07
DKK2:LRP6	0.129961	8.82137	2.96518e-06	7.35365e-05
RSPO4:LGR5	0.129358	9.23441	1.08854e-06	3.24949e-05
TNFSF4:TNFRSF4	0.12795	8.98718	3.96541e-07	1.45278e-05
FBN1:ITGAV	0.127286	10.2983	1.16362e-11	1.56312e-09
COL3A1:DDR2	0.122336	10.3821	2.34634e-11	2.90946e-09
INHBA:BAMBI	0.121238	9.86683	1.01073e-08	6.26654e-07
FBN1:ITGB1	0.119936	9.67013	1.97305e-09	1.44571e-07
FAT4:DCHS1	0.11973	9.30006	1.81421e-07	7.69605e-06
RSPO1:LGR5	0.119558	9.37706	2.54571e-06	6.412e-05
VCAM1:ITGA4	0.119323	9.39304	6.06133e-07	2.07891e-05
TNFSF11:TNFRSF11B	0.118961	8.88229	3.69352e-05	0.000626732
SLIT2:ROBO1	0.115158	9.58751	3.00286e-07	1.24118e-05
WNT7A:FZD10	0.11505	8.79821	0.000143375	0.0019754
COL8A1:ITGA2	0.114231	9.57255	1.19837e-07	5.36602e-06
MFAP5:NOTCH1	0.111885	9.31707	4.82075e-06	0.000107086
IHH:HHIP	0.111205	9.13591	9.23505e-06	0.000188442
C3:CD46	0.110378	10.7979	6.26157e-11	7.20976e-09
IHH:PTCH1	0.110342	9.50532	5.88073e-07	2.06081e-05
MMP2:SDC2	0.11027	9.61393	4.09145e-08	2.11698e-06
COL1A1:DDR2	0.110152	10.177	1.07523e-08	6.41949e-07
FN1:ITGA9	0.109893	9.64765	4.85568e-08	2.37193e-06
GH1:GHR	0.109831	8.5314	0.000719154	0.00729105
SERPING1:SELE	0.109453	9.37986	3.97288e-06	9.37793e-05
BGN:TLR4	0.109275	9.52433	2.13131e-06	5.72611e-05
Subtype2-Marker ligand-receptor pairs
Pairname	logFC	logCPM	PValue	FDR
CFH:ITGAM	0.601792	9.39177	1.83499e-115	9.85999e-113
CFH:SELL	0.560774	9.32087	3.64442e-96	6.52757e-94
CCL8:CCR1	0.559496	9.56954	1.16115e-110	4.67944e-108
CXCL13:ACKR4	0.546802	8.61809	2.09544e-59	7.67694e-58
SPP1:ITGA5	0.535555	9.83325	2.89226e-117	2.33117e-114
C3:ITGAM	0.522766	10.0511	2.14095e-125	3.45121e-122
CCL8:CCR2	0.511115	8.99098	2.74589e-65	1.30187e-63
SERPING1:SELE	0.507845	9.37986	1.12539e-81	8.63868e-80
CYR61:ITGAM	0.489741	9.97941	8.85001e-106	2.85324e-103
CCL8:ACKR4	0.488431	8.76094	7.69325e-52	2.25482e-50
TNC:ITGA5	0.482031	9.63674	5.21879e-85	5.25793e-83
SPP1:ITGA4	0.481754	9.14656	5.85e-64	2.6195e-62
CCL8:CCR5	0.479395	9.68384	1.38987e-86	1.49365e-84
FBN1:ITGA5	0.46935	9.95706	5.66265e-96	9.1282e-94
ICAM1:ITGAM	0.468651	9.61697	3.15671e-99	6.36078e-97
CCL2:CCR1	0.460875	9.89937	7.90135e-90	1.15791e-87
CTGF:ITGAM	0.45036	10.0946	1.56498e-99	3.60393e-97
THBS2:ITGA4	0.446813	9.5882	2.41117e-71	1.25381e-69
BGN:TLR2	0.434906	9.90062	1.32948e-100	3.57188e-98
CCL4:CCR1	0.429878	9.80778	2.0203e-74	1.25258e-72
SPP1:S1PR1	0.427381	9.33541	2.34436e-56	8.04065e-55
VCAN:TLR2	0.419308	10.1118	5.98408e-83	5.67431e-81
CCL2:CCR2	0.415599	9.31558	1.95363e-60	7.49824e-59
ANXA1:FPR3	0.410683	9.5941	3.32774e-67	1.67635e-65
C3:ITGB2	0.410667	10.1616	7.40188e-82	6.27991e-80
CXCL12:CXCR4	0.408096	10.0207	5.11844e-75	3.30037e-73
CRP:OLR1	0.406992	8.12321	1.62318e-25	1.46998e-24
CXCL13:CCR10	0.405748	8.90364	1.79705e-39	3.3297e-38
C3:C3AR1	0.403493	10.4103	3.07599e-89	4.13208e-87
VCAM1:ITGB2	0.403343	9.8409	1.33515e-75	8.96777e-74
F13A1:ITGA4	0.40278	9.21206	1.53625e-46	4.12739e-45
PTGS2:CAV1	0.40151	9.83782	4.53142e-66	2.21353e-64
APOB:OLR1	0.397834	8.20787	4.98456e-26	4.67158e-25
SPP1:ITGAV	0.397712	10.1724	3.7351e-77	2.61782e-75
CCL5:CCR1	0.39484	9.75222	4.18632e-61	1.64594e-59
CYR61:ITGA5	0.393993	10.3287	1.07407e-81	8.63868e-80
CCL7:CCR1	0.391684	8.79844	1.13621e-38	2.01272e-37
CCL2:ACKR4	0.389184	9.0743	2.87814e-40	5.58984e-39
SLIT2:ROBO1	0.382287	9.58751	4.40367e-52	1.33938e-50
CXCL13:CXCR3	0.381837	9.33337	1.76182e-45	4.58074e-44
VEGFC:NRP2	0.381027	9.05119	7.96145e-44	1.97444e-42
CYR61:ITGB2	0.377238	10.0877	2.7007e-87	3.10967e-85
CCL2:CCR5	0.376102	10.0168	3.80825e-65	1.75397e-63
FN1:ITGA5	0.37609	10.2792	1.0642e-72	6.12673e-71
VCAN:ITGA4	0.367117	9.59791	1.50915e-48	4.12329e-47
CXCL13:CXCR5	0.365057	8.98391	8.02262e-34	1.16509e-32
COL3A1:DDR2	0.364844	10.3821	4.69138e-72	2.52083e-70
GNAI2:C5AR1	0.364378	10.0717	1.58524e-82	1.41967e-80
COL18A1:ITGA5	0.363397	10.0237	1.11954e-62	4.74922e-61
TNC:ITGA7	0.361474	9.17485	8.26296e-37	1.34544e-35
Subtype3-Marker ligand-receptor pairs
Pairname	logFC	logCPM	PValue	FDR
EGF:ERBB2	0.229419	8.65729	1.54451e-14	8.27159e-14
EGF:ERBB3	0.227455	8.90044	1.51568e-16	9.36123e-16
GUCA2A:GUCY2C	0.217136	10.2057	1.7296e-30	1.94973e-29
GUCA2B:GUCY2C	0.215079	9.59808	6.2756e-22	5.35252e-21
EGF:ERBB4	0.215011	7.96204	5.86491e-09	2.09628e-08
EGF:EGFR	0.213645	8.65407	8.48892e-13	4.10935e-12
LCN2:LRP2	0.21093	9.43741	1.25655e-23	1.13795e-22
CCL28:ACKR2	0.209936	9.02297	1.44317e-17	9.61318e-17
DEFB1:CCR6	0.202664	8.81145	1.23861e-12	5.90723e-12
CCL28:CCR10	0.20189	9.05727	1.29157e-14	6.96325e-14
GHRH:VIPR1	0.189387	9.1253	1.46946e-15	8.42977e-15
CCL28:CCR3	0.188662	8.95477	2.52687e-13	1.27291e-12
SPINK1:EGFR	0.177646	10.2738	7.26449e-22	6.16335e-21
SPINK1:NRSN1	0.177401	9.71501	1.63133e-16	9.99885e-16
CCL25:ACKR2	0.176891	8.4211	1.07362e-08	3.75419e-08
KRTAP4-12:CLDN2	0.176888	8.80926	4.07824e-10	1.60345e-09
SCT:VIPR1	0.176482	9.41807	1.52181e-16	9.36321e-16
FGB:ITGA2B	0.175408	8.18744	2.18942e-07	6.54795e-07
FGF17:FGFR3	0.172166	9.18483	1.51401e-13	7.72337e-13
F2:F2RL1	0.171207	9.76815	9.06398e-20	6.95769e-19
F2:ITGA2B	0.169325	8.60541	4.03748e-09	1.46586e-08
EFNB1:EPHB2	0.169138	10.1033	3.30232e-24	3.07707e-23
CCL25:CCR9	0.168751	8.17071	7.75371e-07	2.12568e-06
MLLT4:EPHB2	0.166218	9.62672	4.77992e-17	3.06981e-16
HSP90AA1:CFTR	0.165945	10.3042	1.77126e-19	1.34683e-18
CCL25:CCR10	0.165857	8.44334	6.40053e-08	2.06353e-07
IL22:IL22RA1	0.164916	8.99303	4.31189e-11	1.86348e-10
ZG16B:TLR6	0.164599	9.26878	2.70732e-13	1.35956e-12
F2:F2RL3	0.164522	8.51525	3.32508e-08	1.11667e-07
NODAL:ACVR1C	0.164013	8.89677	2.64206e-10	1.05683e-09
FGF4:FGFR3	0.163706	9.093	1.13599e-11	5.11513e-11
TG:LRP2	0.161639	8.50958	6.29018e-08	2.03202e-07
CSH1:PRLR	0.161211	8.45479	1.40114e-07	4.29398e-07
FGF5:FGFR3	0.160624	8.87057	8.3994e-10	3.17092e-09
F2:GP9	0.160146	9.17528	5.91862e-12	2.73376e-11
F2:GP1BA	0.158088	9.08597	5.00608e-11	2.13487e-10
FGF17:FGFR4	0.157797	9.3133	1.21471e-12	5.81041e-12
FGF16:FGFR3	0.15738	8.76509	7.48354e-09	2.65715e-08
GH1:PRLR	0.157023	8.43374	3.64473e-07	1.05108e-06
PTMA:VIPR1	0.156965	10.6552	2.07391e-30	2.30562e-29
PF4:LDLR	0.156506	9.67884	3.51545e-15	1.95411e-14
CCL20:CXCR3	0.156322	10.1313	4.59435e-16	2.73287e-15
TG:ASGR1	0.154978	8.99558	5.09238e-10	1.98763e-09
CCL20:CCR6	0.154702	9.63045	2.99605e-12	1.40396e-11
NMU:NMUR2	0.154171	9.28374	2.42018e-10	9.74101e-10
IL25:IL17RB	0.154126	9.40157	8.46865e-13	4.10935e-12
FGF23:FGFR3	0.151988	8.9098	4.05801e-09	1.47e-08
FGG:ITGA2B	0.150855	8.08752	1.77821e-05	4.02031e-05
FGF21:FGFR4	0.150492	9.26209	2.86767e-11	1.25616e-10
KNG1:GPR135	0.150444	8.05911	2.29984e-05	5.09951e-05
