# Supplementary material for: Delineation of colorectal cancer ligand-receptor interactions and their roles in the tumor microenvironment and prognosis
Source: J Transl Med. 2021 Dec 7;19:497. doi: 10.1186/s12967-021-03162-0 (PMC8650275; doi:10.1186/s12967-021-03162-0)
Supplement: Supplementary file 3 — Additional file 3. Univariate Cox analysis prognosis-associated LR pairs. [file 12967_2021_3162_MOESM3_ESM.xlsx]

## Sheet: TableS3
Univariate Cox analysis prognosis-associated LR pairs
gene symbol	P value	HR	Low 95%CI	High 95%CI	Coef
THBS1:CD36	1.22e-05	1.05706	1.03109	1.08367	0.055487
MATN1:ITGB1	3.81e-05	1.23224	1.11567	1.361	0.208835
CCL20:CCR6	5.57e-05	0.965276	0.948829	0.982009	-0.0353411
INHBB:ACVR1	6.17e-05	1.02953	1.01497	1.04429	0.0290992
NPPB:NPR3	6.4e-05	1.11461	1.05686	1.17552	0.108506
FGF4:NRP1	7.43e-05	1.14392	1.07031	1.22259	0.13446
CCL20:CXCR3	8.3e-05	0.970089	0.955529	0.984871	-0.0303676
FGF19:FGFR1	8.8e-05	1.04165	1.02062	1.06311	0.0408042
SEMA4B:DCBLD2	9e-05	1.04392	1.0217	1.06662	0.042982
COL1A1:CD36	0.000120759	1.03485	1.01693	1.05308	0.0342539
FGF1:NRP1	0.00013074	1.08567	1.04089	1.13237	0.0821944
IL17B:IL17RB	0.000155664	0.944957	0.917633	0.973094	-0.0566164
PROC:PROCR	0.000169769	0.954477	0.931576	0.977941	-0.0465917
FGF2:NRP1	0.000213088	1.06871	1.03178	1.10697	0.0664555
LRPAP1:LDLR	0.0002255	0.919492	0.879385	0.961429	-0.0839336
CNTN4:PTPRG	0.000270911	1.08032	1.03632	1.12618	0.0772554
ADAM2:ITGB1	0.000281189	1.23397	1.10163	1.38222	0.210239
FST:BMPR2	0.000286868	1.05159	1.02339	1.08057	0.0503032
THBS1:ITGB1	0.000309665	1.05376	1.0242	1.08418	0.0523684
TGFB2:ENG	0.000313899	1.07885	1.03522	1.12431	0.0758938
RSPO1:LGR5	0.00033387	0.966058	0.948004	0.984456	-0.0345312
FGF7:NRP1	0.000344365	1.08906	1.03935	1.14114	0.0853124
LAMC1:ITGB1	0.000349455	1.06014	1.02674	1.09463	0.0584044
COL1A2:CD36	0.00039157	1.02566	1.01139	1.04012	0.0253336
NPPA:NPR3	0.000414016	1.07238	1.03158	1.11479	0.0698788
F13A1:ITGB1	0.000428555	1.02877	1.01266	1.04514	0.0283641
RSPO4:LGR5	0.000485825	0.963405	0.943435	0.983798	-0.0372812
HSPG2:ITGB1	0.00048815	1.05734	1.02472	1.09099	0.0557522
FGF19:FGFR2	0.000514674	1.05511	1.02365	1.08754	0.0536437
BMP3:BMPR2	0.000562173	1.11929	1.04986	1.19331	0.112695
TNFSF11:TNFRSF11A	0.000602902	0.960231	0.938222	0.982756	-0.0405814
PIP:NPTN	0.000606539	1.08434	1.03529	1.1357	0.0809681
FGF1:FGFR1	0.000645268	1.0716	1.02987	1.11503	0.0691574
DLL1:NOTCH1	0.00067737	0.928956	0.890304	0.969287	-0.0736935
GZMB:CHRM3	0.000682854	0.971035	0.954704	0.987646	-0.0293926
THBS1:ITGB3	0.000708577	1.0823	1.03387	1.13299	0.0790865
NPPC:NPR3	0.000716843	1.11827	1.04814	1.19308	0.111781
MMP9:EPHB2	0.000774812	0.974577	0.960054	0.98932	-0.0257515
LAMC3:ITGB1	0.000787262	1.14477	1.05789	1.2388	0.135207
VEGFC:ITGB1	0.000847536	1.04058	1.01655	1.06518	0.0397802
NTNG1:LRRC4C	0.000924992	1.21568	1.08301	1.36461	0.195306
GZMB:PGRMC1	0.000949939	0.983802	0.97432	0.993376	-0.0163304
BMP6:BMPR2	0.00105701	1.11228	1.04365	1.18543	0.106416
FGF7:FGFR1	0.00109132	1.07567	1.0296	1.1238	0.0729403
NCAN:CDH2	0.00123146	1.13657	1.05166	1.22833	0.128013
FGF19:KLB	0.00132307	1.0554	1.02123	1.09071	0.0539186
FGF2:FGFR1	0.00133581	1.05035	1.0193	1.08236	0.0491269
NID1:ITGB1	0.00136035	1.05749	1.02193	1.09429	0.0558988
PTHLH:PRLHR	0.00164155	1.18253	1.06533	1.31262	0.167657
INHBB:ACVR2B	0.00167921	1.03592	1.01336	1.05898	0.0352933
HLA-A:APLP2	0.00169059	1.04248	1.01576	1.06992	0.0416071
FGF1:EGFR	0.00170058	1.11435	1.04148	1.19231	0.108268
MLLT4:EPHB2	0.00176064	0.947024	0.915269	0.979881	-0.0544307
EFNA5:EPHA3	0.00198272	1.10451	1.03708	1.17633	0.0994055
FGF4:FGFR1	0.00198753	1.11941	1.04217	1.20239	0.112805
VEGFC:NRP2	0.00204501	1.03563	1.01284	1.05893	0.0350054
SEMA7A:ITGB1	0.00204949	1.12221	1.04289	1.20755	0.115297
NTN1:ADORA2B	0.00208349	0.947248	0.915118	0.980507	-0.0541939
IL12B:IL23R	0.00220725	0.777308	0.661509	0.913378	-0.251919
LAMA4:ITGB1	0.00225024	1.07185	1.02518	1.12064	0.0693846
INHBB:ACVR1B	0.00228319	1.03647	1.01289	1.06059	0.0358159
VEGFC:FLT1	0.00230546	1.03781	1.01333	1.06287	0.0371106
TGFB2:TGFBR2	0.00236326	1.05719	1.01996	1.09578	0.0556132
CSF2:ITGB1	0.00238432	1.10385	1.03567	1.17651	0.0988005
PLAU:VLDLR	0.00244029	1.02535	1.00888	1.04208	0.0250308
FGF2:SDC2	0.00247271	1.0337	1.01175	1.05613	0.0331487
HLA-C:SLC9C2	0.00247655	1.12477	1.0423	1.21376	0.117576
SEMA4F:NRP2	0.00253016	1.08199	1.02804	1.13877	0.0788033
EFNA5:EPHA2	0.00276624	1.04599	1.01564	1.07725	0.0449637
TGFB2:TGFBR1	0.00290784	1.05952	1.01995	1.10063	0.05782
FGF2:FGFR2	0.00291235	1.0615	1.0206	1.10404	0.0596789
RSPO2:LGR5	0.00296532	0.95786	0.93104	0.985453	-0.0430537
CLCF1:IL6ST	0.00306185	1.07757	1.02559	1.1322	0.0747129
CYR61:ITGB5	0.00314052	1.02246	1.0075	1.03763	0.0222069
EFNA2:EPHA1	0.00314317	0.931044	0.887928	0.976254	-0.0714484
APOE:VLDLR	0.00320905	1.02264	1.00753	1.03798	0.0223882
CHAD:ITGB1	0.00322835	1.11199	1.03615	1.19339	0.106151
TGM2:ITGB1	0.00332075	1.05865	1.01913	1.0997	0.0569931
COL4A1:ITGB1	0.00336503	1.03326	1.01091	1.05611	0.0327196
CD40LG:ITGAM	0.00336574	1.04542	1.01484	1.07693	0.0444216
THBS1:ITGA3	0.00340644	1.03638	1.01189	1.06146	0.035731
PTHLH:PTH1R	0.00363766	1.10537	1.0332	1.18258	0.100178
ADAM15:ITGB1	0.0036474	1.07167	1.02281	1.12287	0.069218
COL6A1:ITGB1	0.00373337	1.06004	1.01908	1.10265	0.0583064
BMP15:BMPR2	0.0037797	1.12992	1.04027	1.2273	0.12215
TGFB2:ACVR1	0.00395139	1.05292	1.01663	1.0905	0.0515661
FGF7:FGFR2	0.00399329	1.09543	1.02952	1.16557	0.0911504
LRPAP1:LRP8	0.00399472	0.963062	0.938696	0.988061	-0.0376374
CDH1:ITGAE	0.00428698	0.96875	0.947872	0.990087	-0.0317491
IL12B:IL12RB1	0.00432684	0.831052	0.731846	0.943706	-0.185063
LTBP1:ITGB5	0.00441094	1.03006	1.00927	1.05128	0.0296209
LRPAP1:LRP1	0.00441349	0.915394	0.861346	0.972833	-0.0884008
VEGFC:KDR	0.00467245	1.02795	1.0085	1.04777	0.0275667
PTDSS1:SCARB1	0.00468559	0.958534	0.930807	0.987086	-0.0423507
SERPINE1:ITGB5	0.0048363	1.02412	1.00728	1.04123	0.0238306
PTN:CDH10	0.00484427	1.11482	1.03363	1.20238	0.108689
INHBB:ACVR2A	0.00485458	1.02903	1.00874	1.04973	0.0286168
SEMA4G:PLXNB2	0.004872	0.944738	0.90808	0.982876	-0.0568476
COL18A1:ITGB1	0.00492614	1.03679	1.01101	1.06324	0.036132
FGF17:FGFR4	0.00503848	0.939264	0.899023	0.981307	-0.0626583
FBN1:ITGB1	0.00505863	1.02655	1.00791	1.04553	0.026206
EFNB1:EPHB2	0.00521952	0.96796	0.946092	0.990333	-0.0325649
EFNB2:EPHA3	0.00525365	1.05295	1.01548	1.09179	0.0515914
IGF1:IGF1R	0.0053495	1.03654	1.01069	1.06305	0.0358873
DLK1:NOTCH2	0.00535323	1.08405	1.0242	1.1474	0.0807025
BST1:CAV1	0.00548527	1.02533	1.00739	1.04359	0.0250117
OSM:IL6ST	0.00548623	1.05321	1.01537	1.09245	0.0518383
CYR61:ITGB3	0.00559568	1.03878	1.01119	1.06712	0.0380453
PSEN1:NOTCH2	0.00559811	1.07683	1.02189	1.13472	0.0740202
EDIL3:ITGB5	0.00568872	1.0429	1.01231	1.07441	0.0420039
NID1:ITGB3	0.00578951	1.07538	1.02128	1.13235	0.0726768
BMP3:ACVR1	0.00581516	1.07525	1.02122	1.13215	0.0725563
FGF2:CD44	0.00596033	1.04685	1.01324	1.08157	0.0457847
F13A1:ITGA4	0.00599543	1.02244	1.00639	1.03876	0.0221951
GZMB:IGF2R	0.00601344	0.984288	0.97323	0.995473	-0.0158362
GDF11:ACVR2A	0.00619036	0.92431	0.873664	0.977892	-0.0787076
VEGFC:LYVE1	0.00625151	1.02672	1.0075	1.04631	0.0263678
IFNA10:IFNAR1	0.0066556	1.16082	1.04229	1.29283	0.149127
SEMA3D:NRP1	0.00691836	1.12935	1.03393	1.23357	0.12164
THBS1:ITGA2B	0.00692055	1.08492	1.0226	1.15102	0.0815026
CCL7:CCR2	0.0069954	1.05674	1.0152	1.09999	0.0551912
TGFA:ERBB4	0.00705858	1.12174	1.0318	1.21952	0.114882
PDGFC:FLT1	0.00715149	1.0294	1.00789	1.05137	0.0289797
CD14:ITGB1	0.00722669	1.02701	1.00723	1.04717	0.0266483
IFNA14:IFNAR1	0.00741959	1.1456	1.0371	1.26546	0.135932
SLIT2:DCC	0.00754202	1.05973	1.01558	1.10581	0.058017
COL6A3:ITGB1	0.00771029	1.02432	1.00637	1.04259	0.0240314
GAS6:AXL	0.00776688	1.02493	1.00652	1.04369	0.0246267
FBN1:ITGB3	0.00790449	1.0415	1.01071	1.07323	0.0406639
VEGFC:VIPR2	0.00810244	1.04442	1.01135	1.07857	0.0434652
FGF2:SDC1	0.00844557	1.04027	1.01015	1.07128	0.0394788
WNT2:FZD9	0.00844998	0.954243	0.921553	0.988092	-0.0468371
EFNA2:EPHA6	0.00849603	0.877973	0.796872	0.967328	-0.130139
PLAT:ITGAM	0.00863986	1.01744	1.00439	1.03065	0.0172885
ADAM10:EPHA3	0.0086851	1.05751	1.01426	1.10262	0.0559212
THBS1:CD47	0.00875728	1.03831	1.00953	1.06792	0.037598
COL5A2:ITGB1	0.00897287	1.02238	1.00555	1.0395	0.0221368
CCL13:ACKR2	0.00900561	1.08006	1.01941	1.14433	0.077021
LAMC2:ITGB1	0.00902416	1.03343	1.00823	1.05925	0.0328801
EFNA5:EPHA8	0.00904748	1.07413	1.01798	1.13338	0.0715113
SLIT2:ROBO4	0.0092133	1.02534	1.00621	1.04484	0.0250286
GAS6:MERTK	0.00935738	1.04026	1.00975	1.0717	0.0394728
IL1A:IL1R1	0.00941288	1.04414	1.01065	1.07875	0.0431969
CYR61:ITGAM	0.00945793	1.01352	1.00329	1.02386	0.013433
SEMA3C:NRP1	0.00946954	1.03879	1.00935	1.06909	0.0380591
IL12B:IL12RB2	0.00951994	0.801813	0.678514	0.947516	-0.22088
FGF2:SDC3	0.00952527	1.04831	1.01158	1.08638	0.0471823
NID1:ITGA3	0.00955132	1.03922	1.00942	1.06989	0.0384667
CCL7:ACKR2	0.00960105	1.07444	1.01762	1.13444	0.0718004
VCAN:ITGB1	0.00980322	1.02177	1.00521	1.03861	0.0215401
COL3A1:ITGB1	0.00981543	1.02387	1.0057	1.04237	0.0235909
FGF1:FGFR2	0.00982387	1.08449	1.01973	1.15336	0.0811089
CYR61:CAV1	0.0102016	1.01112	1.00263	1.01969	0.0110594
F13A1:ITGA9	0.0104416	1.02745	1.00637	1.04897	0.027082
CXCL13:CXCR3	0.0105143	0.982415	0.969152	0.995858	-0.0177418
TIMP2:ITGB1	0.0105691	1.0271	1.00626	1.04838	0.0267433
APOD:LEPR	0.0107474	1.0328	1.0075	1.05873	0.0322734
ADAM10:AXL	0.0107619	1.03044	1.00696	1.05445	0.0299814
VEGFA:NRP2	0.0108381	1.03956	1.00899	1.07106	0.0388018
CCL7:CCR1	0.0108769	1.03113	1.00709	1.05575	0.0306577
SERPINE1:LRP2	0.011045	1.05549	1.01243	1.10038	0.0540057
ADM:CALCRL	0.0110697	1.02561	1.00579	1.04581	0.0252865
CCL8:ACKR2	0.0110742	1.03195	1.00721	1.0573	0.0314499
FGF5:FGFR1	0.0111333	1.10959	1.02398	1.20235	0.10399
ANGPT2:TEK	0.0111941	1.04681	1.01045	1.08448	0.045752
GDF5:BMPR2	0.0112377	1.06734	1.0149	1.12249	0.0651679
FGF2:FGFRL1	0.0117717	1.06603	1.01429	1.12042	0.0639453
TGFB3:ENG	0.0118528	1.04735	1.01028	1.08577	0.0462597
SCGB3A2:MARCO	0.0121912	1.06928	1.01471	1.12678	0.066986
SEMA3C:NRP2	0.0121969	1.03684	1.00792	1.06659	0.0361762
F2:F2RL2	0.0122787	0.949046	0.910981	0.988701	-0.0522984
CYR61:ITGA5	0.0125667	1.01092	1.00233	1.01957	0.0108585
CALM1:PDE1A	0.0127939	1.0461	1.00963	1.08389	0.045072
GNB3:TGFBR1	0.0128473	1.06022	1.01249	1.1102	0.0584771
F8:LRP1	0.0130876	1.04447	1.00918	1.08099	0.04351
NODAL:ACVR1C	0.0130999	0.952087	0.915866	0.989741	-0.0490987
THBS1:ITGA4	0.0134835	1.03197	1.00653	1.05806	0.0314719
COL1A1:ITGB1	0.0135527	1.02756	1.00562	1.04998	0.0271893
TFPI:VLDLR	0.0136077	1.03003	1.0061	1.05453	0.0295913
ADAM23:ITGB3	0.0137285	1.16895	1.03246	1.32349	0.156109
CXCL13:OPRD1	0.0139965	0.97719	0.95937	0.99534	-0.0230745
NTN3:NEO1	0.0140502	0.93119	0.87969	0.985705	-0.0712917
IL1F10:IL1R1	0.0141642	1.06469	1.01268	1.11938	0.062686
FGF23:FGFR1	0.0142173	1.10243	1.01975	1.19182	0.0975193
LAMA2:ITGB1	0.0142869	1.0425	1.00836	1.0778	0.0416254
BMP8B:ACVR2A	0.014327	0.936876	0.88924	0.987065	-0.0652041
WNT7B:FZD1	0.0147005	1.06644	1.01273	1.123	0.0643259
ADM2:CALCRL	0.0147462	1.05142	1.00989	1.09465	0.050138
RNASE2:TLR2	0.0149016	1.03404	1.00655	1.06228	0.0334724
FBLN1:ITGB1	0.0151458	1.03576	1.00681	1.06554	0.0351329
CXCL11:CXCR3	0.015161	0.983405	0.970212	0.996776	-0.0167347
BMP6:ACVR1	0.0152065	1.07135	1.01336	1.13267	0.0689232
WNT1:FZD9	0.0153309	0.912919	0.848097	0.982696	-0.0911081
LPA:ITGAM	0.0153484	1.06078	1.01136	1.11262	0.0590092
PDGFC:KDR	0.0153674	1.02066	1.00392	1.03768	0.020449
SLIT2:GPC1	0.0156515	1.02224	1.00417	1.04064	0.0219971
FST:BMPR1B	0.0157356	1.04526	1.00837	1.08349	0.0442623
OSM:LIFR	0.0157739	1.07253	1.01326	1.13526	0.0700188
THBS1:LRP1	0.0158003	1.04403	1.00813	1.0812	0.0430852
OSM:OSMR	0.0158544	1.02889	1.00536	1.05299	0.028485
HMGB1:SDC1	0.015956	0.972058	0.949909	0.994723	-0.0283403
CCL2:CCR4	0.0159861	1.0319	1.00587	1.05861	0.0314056
RIMS2:ABCA1	0.0161771	1.09895	1.01761	1.18679	0.0943525
FBN1:ITGA5	0.016202	1.01237	1.00227	1.02256	0.0122903
PLAU:ITGB1	0.0162931	1.02562	1.00467	1.04702	0.0253013
GSTP1:TRAF2	0.0163011	0.968458	0.943459	0.994118	-0.0320506
VEGFA:NRP1	0.0164212	1.03701	1.00668	1.06825	0.0363379
VIP:NPR3	0.016472	1.0235	1.00425	1.04311	0.0232267
UBA52:NOTCH1	0.0165756	0.965612	0.938364	0.993652	-0.0349928
FGF9:FGFR1	0.0166831	1.0436	1.00776	1.08071	0.0426757
TGM2:ITGB3	0.0167273	1.07181	1.01262	1.13445	0.0693455
LAMC1:ITGA3	0.0169633	1.02798	1.00495	1.05153	0.0275944
CCL8:CCR2	0.0169942	1.02054	1.00364	1.03772	0.0203334
COL5A1:ITGB1	0.017327	1.02171	1.0038	1.03995	0.0214809
SEMA4D:PLXNB2	0.0173976	0.948283	0.907678	0.990705	-0.053102
ANGPT1:ITGB1	0.0175754	1.06528	1.0111	1.12237	0.0632395
FGF11:FGFR4	0.0175862	0.938695	0.890929	0.989022	-0.0632644
SERPINE1:ITGAV	0.0176474	1.01354	1.00234	1.02486	0.0134495
BDNF:NGFR	0.0177963	1.08419	1.01408	1.15916	0.0808365
CXCL11:CCR3	0.0178974	0.975691	0.956016	0.995771	-0.0246094
PSAP:GPR37L1	0.0181087	1.05652	1.00943	1.10581	0.0549794
IL7:IL7R	0.0181103	0.980623	0.964838	0.996666	-0.0195675
WNT2:FZD5	0.0182965	0.97245	0.950144	0.99528	-0.0279365
PLG:FLT1	0.0183951	1.06981	1.01145	1.13153	0.0674772
CCL2:ACKR2	0.0185167	1.0339	1.00561	1.06298	0.0333356
RTN4:NGFR	0.0186276	1.0429	1.00704	1.08004	0.0420065
CCL13:CCR2	0.0186469	1.03982	1.00654	1.0742	0.0390441
NPNT:ITGA8	0.01881	0.956786	0.922166	0.992706	-0.0441755
L1CAM:CNTN1	0.0188232	1.06602	1.01064	1.12443	0.0639325
CXCL13:CXCR5	0.0189848	0.979205	0.962162	0.996549	-0.0210146
IL19:IL20RB	0.0191441	1.08489	1.0134	1.16143	0.0814804
CXCL9:CXCR3	0.0193162	0.982982	0.968948	0.99722	-0.0171642
HP:ITGAM	0.019355	1.02495	1.004	1.04635	0.0246475
MFNG:NOTCH2	0.0195222	1.05547	1.00872	1.1044	0.0539892
HSPG2:PTPRS	0.019854	1.04886	1.00759	1.09181	0.0476993
INHBE:ACVR2A	0.0199234	0.929979	0.874839	0.988595	-0.0725933
NPFF:NPFFR2	0.0200528	0.877713	0.786333	0.979713	-0.130436
FGF21:FGFR4	0.0201741	0.944219	0.899584	0.991068	-0.0573976
PLG:ITGB1	0.0204189	1.06081	1.00917	1.1151	0.059036
LAMC1:ITGA1	0.0204241	1.02266	1.00347	1.04222	0.0224082
ADAM12:ITGB1	0.0205595	1.03141	1.00477	1.05877	0.0309304
TGFB3:TGFBR2	0.0205815	1.04553	1.00686	1.08568	0.0445244
PLAU:ITGB5	0.0208109	1.02071	1.00312	1.03861	0.0205
SELPLG:ITGAM	0.0210497	1.02126	1.00317	1.03968	0.0210379
L1CAM:ITGA5	0.0212444	1.01944	1.00288	1.03627	0.0192496
SELPLG:SELE	0.0212467	1.02215	1.00327	1.04138	0.0219086
TIMP3:KDR	0.0213198	1.01884	1.00278	1.03516	0.0186643
CCL8:CCR1	0.0213684	1.01247	1.00184	1.02322	0.0123973
SEMA3E:NRP1	0.0214437	1.06483	1.00933	1.12337	0.0628113
VEGFC:FLT4	0.0214603	1.04224	1.00613	1.07963	0.0413678
CYR61:ITGAV	0.0215059	1.01133	1.00166	1.02109	0.0112683
CALCA:CALCRL	0.021581	1.07223	1.0103	1.13795	0.0697413
ADAM15:ITGA5	0.0215986	1.02028	1.00295	1.03791	0.0200774
LEP:LEPR	0.0217132	1.0953	1.01339	1.18382	0.0910244
CCL13:CCR1	0.0217134	1.02569	1.00371	1.04816	0.0253702
ADAM23:ITGA5	0.0217886	1.03785	1.00543	1.07132	0.0371525
COL1A2:ITGB1	0.0218751	1.01947	1.0028	1.03642	0.0192838
MEPE:PHEX	0.0219671	1.07535	1.01055	1.14431	0.0726506
LAMA3:SDC2	0.0221204	1.04026	1.00568	1.07602	0.0394681
C1QA:CR1	0.022383	1.02491	1.0035	1.04679	0.0246088
LAMB3:ITGB1	0.0223974	1.03322	1.00464	1.06262	0.0326837
GH2:GHR	0.0225562	1.03477	1.00482	1.06562	0.034182
HLA-A:KIR3DL1	0.0225983	1.05302	1.00728	1.10084	0.051662
COL18A1:KDR	0.0226623	1.02093	1.00291	1.03929	0.0207173
FGF17:FGFR3	0.0228086	0.961501	0.929546	0.994554	-0.03926
NODAL:ACVR2A	0.022871	0.93435	0.88127	0.990626	-0.0679045
GDF9:ACVR2A	0.0230015	0.935129	0.882591	0.990795	-0.0670704
IGF1:INSR	0.0233655	1.03169	1.00424	1.05988	0.0311942
NDP:FZD4	0.0237427	1.05063	1.0066	1.09658	0.0493904
FGF2:SDC4	0.0238073	1.02842	1.00373	1.05373	0.0280281
CCL23:CCR1	0.0238952	1.04029	1.00524	1.07657	0.0395023
TNFSF15:TNFRSF25	0.0239258	0.962085	0.930345	0.994906	-0.038653
CALM1:MYLK	0.0239589	1.02792	1.00364	1.05278	0.0275339
EFEMP2:CATSPER1	0.0241728	1.03352	1.00431	1.06357	0.0329689
ADAM15:ITGB3	0.0242826	1.07799	1.00981	1.15079	0.0751025
EFNB2:PECAM1	0.0244865	1.02369	1.00302	1.0448	0.0234172
CRP:OLR1	0.0244988	1.03796	1.0048	1.07221	0.0372562
EFEMP2:PLSCR4	0.0247555	1.01689	1.00213	1.03187	0.0167526
TNFSF8:TNFRSF8	0.0248938	1.08448	1.01029	1.16413	0.0811034
PLG:ITGAM	0.0252362	1.04026	1.00491	1.07686	0.0394752
PLAU:ITGAM	0.0252476	1.01355	1.00167	1.02557	0.0134586
LTBP3:ITGB5	0.0253018	1.03535	1.00431	1.06736	0.0347421
THBS1:ITGA6	0.0253514	1.02561	1.00313	1.0486	0.0252871
MATN1:ITGA1	0.025467	1.05556	1.00666	1.10683	0.0540683
PTMA:VIPR1	0.0256578	0.979922	0.962618	0.997536	-0.0202826
IL1RN:IL1R1	0.0257837	1.03184	1.0038	1.06068	0.0313482
SPINK1:EGFR	0.0258238	0.985754	0.973394	0.99827	-0.0143487
COL18A1:ITGA5	0.0258393	1.01297	1.00155	1.02452	0.0128891
APOE:LRP2	0.0260222	1.04803	1.00562	1.09223	0.0469113
PTDSS1:JMJD6	0.026048	0.962298	0.930273	0.995425	-0.0384315
LAMA4:ITGA3	0.0261894	1.042	1.00489	1.08048	0.041138
CSHL1:GHR	0.0262714	1.032	1.00372	1.06107	0.0314994
VCAN:SELP	0.0263454	1.01624	1.0019	1.03078	0.016107
NPY:NPY1R	0.02639	1.03277	1.00379	1.06259	0.0322448
GDF2:BMPR2	0.0264498	1.05876	1.0067	1.11352	0.0571
CCL2:CCR2	0.0266039	1.02	1.0023	1.03802	0.0198054
PLAU:ITGA5	0.0266106	1.01155	1.00133	1.02188	0.0114874
CFH:ITGAM	0.0271693	1.01478	1.00166	1.02809	0.0146766
FGF8:FGFR4	0.0273431	0.934848	0.880546	0.992498	-0.0673715
LAMC1:ITGA7	0.0274324	1.02168	1.00239	1.04134	0.0214447
VEGFA:EPHB2	0.0275963	0.980012	0.962565	0.997775	-0.0201902
HSPG2:COL13A1	0.0279527	1.03365	1.00359	1.06462	0.0330995
GH1:GHR	0.0279732	1.02967	1.00317	1.05688	0.0292397
TGFA:EGFR	0.0281696	1.05226	1.00547	1.10122	0.050936
COL6A2:ITGB1	0.0281732	1.02433	1.00258	1.04655	0.0240365
CXCL13:CCR10	0.028202	0.980442	0.963297	0.997892	-0.0197519
COL8A1:ITGA1	0.0283282	1.02459	1.00258	1.04709	0.024295
RTN4:CNTNAP1	0.0283977	1.02529	1.00265	1.04845	0.0249797
IL16:KCNJ15	0.0285163	1.08024	1.00814	1.1575	0.0771856
PGF:NRP2	0.0287169	1.04138	1.00422	1.07991	0.0405458
CXCL10:SDC4	0.0288929	0.98967	0.980494	0.998931	-0.0103839
GDF11:ACVR1B	0.0289822	0.92879	0.869205	0.992459	-0.0738727
DHH:BOC	0.0290291	1.06631	1.00658	1.12959	0.0642064
LTA:TNFRSF14	0.0290831	0.940018	0.889222	0.993716	-0.0618559
NID1:COL13A1	0.0291056	1.03973	1.00397	1.07675	0.0389579
F8:ASGR2	0.0294282	1.02954	1.00292	1.05688	0.0291165
WNT1:FZD5	0.0295972	0.940844	0.890549	0.993978	-0.0609784
THPO:SIRPB1	0.0296167	1.19687	1.01794	1.40726	0.179712
IFNA10:IFNAR2	0.0299834	1.11565	1.01066	1.23155	0.10944
CCL2:CCR1	0.030158	1.0126	1.0012	1.02413	0.0125203
FBN1:ITGAV	0.0302603	1.01146	1.00109	1.02194	0.0113959
SELPLG:SELP	0.0304277	1.03158	1.00294	1.06104	0.0310954
LAMC1:ITGAV	0.0306196	1.01789	1.00166	1.03439	0.0177335
FGF18:FGFR4	0.0311744	0.957381	0.920195	0.996069	-0.0435541
PPY:NPY1R	0.0312159	1.04161	1.00368	1.08097	0.0407663
NID1:ITGAV	0.0312277	1.02044	1.00183	1.03941	0.0202379
GDF2:ENG	0.0314259	1.04457	1.00389	1.0869	0.0436078
CTGF:ITGAM	0.0320388	1.01152	1.00098	1.02217	0.0114535
COL5A2:ITGA1	0.032039	1.01497	1.00128	1.02886	0.0148616
FGF14:FGFR4	0.0321317	0.909525	0.833956	0.991942	-0.0948323
SPP1:ITGB1	0.0321853	1.01692	1.00143	1.03265	0.0167776
SLIT2:SDC1	0.0324448	1.01566	1.0013	1.03023	0.0155423
CNTF:IL6ST	0.0326609	1.08536	1.00678	1.17008	0.0819159
EDN2:EDNRA	0.0326645	1.03317	1.0027	1.06457	0.0326332
LIN7C:ABCA1	0.0329214	1.03988	1.00318	1.07793	0.0391093
EFNA5:EPHA5	0.0330629	1.09571	1.00738	1.1918	0.0914066
SEMA3F:NRP2	0.0331184	1.0507	1.00397	1.0996	0.0494549
LAMA5:ITGB1	0.0333361	1.03192	1.00248	1.06222	0.0314203
WNT1:FZD3	0.0333374	0.951141	0.908255	0.996052	-0.0500926
APP:CAV1	0.0334098	1.01584	1.00124	1.03066	0.015715
COL6A1:ITGA1	0.0335466	1.03006	1.00231	1.05858	0.0296152
FARP2:PLXNA1	0.0338791	0.928923	0.867756	0.994402	-0.0737296
TNC:NT5E	0.0339788	1.01809	1.00136	1.0351	0.0179293
COL3A1:DDR2	0.0344963	1.00972	1.00071	1.01881	0.00966919
PGF:NRP1	0.0346864	1.04141	1.00292	1.08136	0.0405717
HRAS:GRIN2D	0.0347231	0.968727	0.940575	0.997721	-0.0317727
ANGPT1:ITGA5	0.034885	1.02868	1.00201	1.05606	0.0282779
IL25:IL17RB	0.0351697	0.961535	0.927075	0.997277	-0.0392238
CXCL10:CXCR3	0.0351787	0.983712	0.968793	0.99886	-0.0164225
VWF:SELP	0.035277	1.02615	1.00178	1.0511	0.0258099
CTF1:IL6ST	0.035288	1.04724	1.00319	1.09322	0.0461551
HLA-C:NOTCH4	0.0353193	1.04208	1.00284	1.08286	0.0412201
SERPINE1:PLAUR	0.0355948	1.01273	1.00085	1.02475	0.0126501
COL4A1:ITGA1	0.035602	1.01604	1.00107	1.03122	0.0159092
EFNA5:EPHB1	0.0357764	1.0359	1.00235	1.07058	0.0352708
COL1A1:DDR2	0.0358116	1.01166	1.00077	1.02267	0.0115924
TNFSF13:TNFRSF14	0.0360645	0.978632	0.959065	0.998597	-0.0216
FGF1:CD44	0.0363404	1.05552	1.00344	1.1103	0.0540347
APOE:SORL1	0.0363811	1.01627	1.00102	1.03176	0.0161439
CXCL9:CCR3	0.0368402	0.977452	0.956745	0.998607	-0.0228058
ADAM17:ITGB1	0.0369831	1.04911	1.0029	1.09746	0.0479455
CALM1:KCNQ3	0.0369992	1.05618	1.0033	1.11185	0.0546621
FGF9:FGFR2	0.0370665	1.05432	1.00318	1.10806	0.0528922
CD55:CR1	0.0371094	1.03064	1.00181	1.0603	0.0301763
VEGFC:ITGA9	0.0371942	1.03329	1.00195	1.06562	0.0327503
BMP4:BMPR2	0.0375042	1.02319	1.00133	1.04554	0.0229278
EFNA2:EPHA5	0.037527	0.914026	0.839788	0.994826	-0.0898967
LYPD3:AGR2	0.0377527	0.982793	0.966831	0.999018	-0.0173569
SEMA3F:NRP1	0.0383604	1.05002	1.00262	1.09966	0.0488103
COL1A2:ITGB3	0.0384014	1.02896	1.00153	1.05715	0.0285491
SERPINE1:LRP1	0.0384837	1.02484	1.0013	1.04892	0.0245323
HLA-A:KIR2DL1	0.0388446	1.0397	1.002	1.07882	0.0389299
COL1A1:ITGA5	0.0388503	1.01029	1.00052	1.02015	0.0102346
CALM1:ABCA1	0.0390747	1.03627	1.00179	1.07193	0.0356251
TGFB3:TGFBR1	0.0391639	1.0382	1.00186	1.07586	0.0374913
CGN:OCLN	0.0393042	0.977913	0.957361	0.998906	-0.0223347
C1orf194:PLSCR4	0.039567	1.04085	1.00191	1.08131	0.0400403
EBI3:IL27RA	0.039711	0.951953	0.908316	0.997686	-0.0492401
NTNG2:LRRC4C	0.0398051	1.10675	1.00474	1.21913	0.10143
EDIL3:ITGAV	0.0405041	1.01976	1.00085	1.03904	0.0195703
SFRP1:FZD6	0.0407344	1.04131	1.00171	1.08248	0.040479
CTGF:ITGA5	0.0408657	1.00951	1.00039	1.01871	0.00946677
GAL:GALR2	0.0408689	0.954795	0.913385	0.998081	-0.0462591
GNAS:VIPR1	0.040999	0.976853	0.955157	0.999043	-0.0234186
IL20:IL22RA1	0.0412132	0.958186	0.919685	0.998298	-0.0427135
LAMC2:COL17A1	0.041453	1.01594	1.00061	1.0315	0.0158153
LAMA2:ITGA1	0.041506	1.02861	1.00109	1.05688	0.0282055
SPP1:ITGA5	0.0415171	1.01004	1.00038	1.01978	0.00998664
INHA:ACVR2A	0.0417741	0.938792	0.883406	0.997651	-0.0631613
ANGPT2:TIE1	0.0418032	1.03845	1.0014	1.07688	0.0377328
TCN2:LRP2	0.0418386	1.08243	1.00293	1.16822	0.0792048
EDN2:EDNRB	0.0419992	1.03551	1.00126	1.07094	0.0348985
PLAU:ITGA3	0.0423241	1.01606	1.00055	1.03181	0.0159334
THBS1:LRP5	0.0428563	1.04246	1.00134	1.08527	0.0415814
DLL3:NOTCH1	0.0432768	0.938754	0.882943	0.998092	-0.0632019
THBS2:ITGB1	0.0433426	1.01334	1.0004	1.02645	0.0132505
LTA:TNFRSF1B	0.0439486	0.95274	0.908906	0.998688	-0.0484132
CALM1:HTR2C	0.0439665	1.06205	1.00163	1.12611	0.060199
B2M:CD3G	0.044002	0.966409	0.934804	0.999082	-0.0341679
VEGFA:ITGB1	0.0448356	1.03115	1.00071	1.06252	0.030674
VCAN:TLR2	0.0452352	1.01123	1.00024	1.02234	0.0111677
VCAN:EGFR	0.0457417	1.02134	1.0004	1.04273	0.0211193
COL6A3:ITGA1	0.0459935	1.01293	1.00023	1.02578	0.0128431
COL5A1:ITGA1	0.0461664	1.01484	1.00025	1.02965	0.0147348
ANGPTL1:TEK	0.0461875	1.03146	1.00052	1.06335	0.0309759
BMP15:ACVR1	0.0471233	1.07006	1.00086	1.14405	0.0677161
GNAI2:S1PR3	0.0472481	1.02051	1.00025	1.04119	0.0203032
TIMP2:ITGA3	0.0473599	1.01619	1.00019	1.03245	0.0160601
PLAU:IGF2R	0.0477332	1.01623	1.00016	1.03255	0.0160957
DLL4:NOTCH1	0.0478841	0.962078	0.925927	0.99964	-0.0386603
RELN:LRP8	0.048572	0.964321	0.930127	0.999772	-0.0363309
GNAI2:PTPRU	0.0486924	1.02586	1.00015	1.05223	0.0255304
NID1:PTPRF	0.048851	1.0311	1.00015	1.063	0.0306262
EFNB1:EPHB4	0.048937	0.966351	0.933982	0.999841	-0.0342285
NPY:NPY5R	0.0490291	1.07789	1.00032	1.16147	0.0750045
GHRH:VIPR1	0.0492741	0.959901	0.921529	0.99987	-0.0409255
SPP1:ITGA4	0.0494699	1.01696	1.00004	1.03417	0.0168199
INHBE:ACVR1B	0.0495298	0.934639	0.873671	0.999861	-0.0675953
LRPAP1:SORT1	0.0496806	0.964812	0.930909	0.99995	-0.0358217
COL1A1:ITGA1	0.0498564	1.01611	1.00001	1.03247	0.0159841
SEMA6D:KDR	0.0499288	1.03916	1.00001	1.07983	0.0384079
